# Supplementary material for: Flagellum tapering and midpiece volume in songbird spermatozoa
Source: J Morphol. 2022 Oct 28;283(12):1577–89. doi: 10.1002/jmor.21524 (PMC9828668; doi:10.1002/jmor.21524)
Supplement: Supplementary file 1 — Supporting information. [file JMOR-283-1577-s001.xlsx]

## Sheet: Table S1
Table S1. Spermatozoa measurements and dataset description. Most information is for the main dataset with 1 cell per species (hereafter 4K, as they were imaged at 4000 X), including: accession number of the male sampled; measures of midpiece and tail length taken via SEM; and diameter measurements for the nucleus, flagellum, and mitochondrial helix. To show tapering effect for the flagellum and m…
Family	Species	Accession No	Midpiece length (µm) of SEM cell	Tail length (µm) of SEM cell	Nucleus diameter (µm)	Flagellum diameter (µm)			Minor axis of mitochondrial helix (µm)		Major axis of mitochondrial helix (µm)		Estimated volume of mitochondrial helix (µm3)	Neck structures	Mitochondrial helix cross-section	Gyres of mitochondrial helix		Data from light microscopy (from supplement to Omotoriogun et al. 2020)
						Proximal	Distal	Exposed flagellum	Proximal	Distal	Proximal	Distal				Count (mean ± SD (min - max), n cells)	interval length (µm), mean ± SD	N males	Head length (µm)	Midpiece length (µm)	Tail Length (µm)	Total sperm length (µm)
Paridae	Coal tit (Periparus ater)	21735	50.626	21.008	0.66	0.29	0.2	0.178	0.12	0.06	0.235333	0.1685	0.777924	no additional structures or shape change in mitochondrial helix	ellipsoid for whole length	11.5 ± 0.0 (11.5 - 11.5), n = 2	4.34 ± 0.76	19	14.051	55.3039	24.01	93.365
	Black-capped chikadee (Poecile atricapillus)	21960	45.992	26.047	0.843	0.36	0.27	0.216	0.17	0.12	0.268667	0.29	1.38444	mitochondrial helix flares to encompass flagellum	ellipsoid for whole length	9.2 ± 0.9 (8.5 - 10.0), n = 4	4.53 ± 0.46	19	12.4741	47.0145	24.489	83.9777
	African Blue Tit (Cyanistes teneriffae)‡	25072	71.745	25.995	0.701	0.31	0.22	0.183	0.13	0.09	0.2502	0.186667	1.37158	putative granular helix encompasses mitochondrial helix	ellipsoid for whole length	12.5, n = 1	5.69 ± 0.49	103	15.133	79.1451	19.7267	114.005
	Great tit (Parus major)	21657	56.948	20.133	0.516	0.31	0.22	0.167	0.14	0.06	0.228333	0.213333	1.00113	not scored	ellipsoid for whole length	10.7 ± 1.2 (10.0 - 12.0), n = 3	4.69 ± 0.53	39	14.2803	60	23.7705	98.0508
Pycnonotidae	Slender-billed Greenbul (Stelgidillas gracilirostris)‡	26325	57.039	5.453	0.605	0.25	0.2	0.144	0.1	0.08	NA	NA	NA	not scored	not scored due to image quality	20.5, n = 1	2.66 ± 0.11	2	12.2214	58.2143	7.6459	78.0816
Hirundinidae	Sand martin (Riparia riparia)	86115	101.504	6.609	0.66	0.26	0.21	0.135	0.11	0.11	0.226	0.223667	1.71482	no additional structures or shape change in mitochondrial helix	divoted for entire length	19.5 ± 4.2 (15.0 - 25.0), n = 4	3.98 ± 0.26	46	14.2987	96.2515	12.103	122.652
	Barn swallow (Hirundo rustica)	43287	57.474	15.152	0.8	0.33	0.23	0.181	0.13	0.11	0.319	0.216	1.11594	no additional structures or shape change in mitochondrial helix	divoted for entire length	14.0, n = 1	3.51 ± 0.15	190	13.5792	60.8179	14.8846	89.2817
	House martin (Delichon urbicum)†	23112	65.792	13.501	0.58	0.28	0.23	0.188	0.15	0.1	0.27675	0.2282	1.44285	no additional structures or shape change in mitochondrial helix	divoted for entire length	17.0 ± 1.0 (16.0 - 18.0), n = 3	3.60 ± 0.27	14	12.9143	67.1941	17.4334	97.5418
Phylloscopidae	Willow warbler (Phylloscopus trochilus)	24128	66.676	10.72	0.792	0.4	0.3	NA	0.2	0.12	0.269	0.2364	1.93736	putative granular helix encompasses mitochondrial helix	ellipsoid at neck but divoted for central and tail portions	15.7 ± 1.1 (13.0 - 18.0), n = 49	3.77 ± 0.30	454	14.7004	68.9969	9.59715	93.2945
	Common chiffchaff (Phylloscopus collybita)	43720	89.324	9.366	0.77	0.39	0.21	0.155	0.17	0.07	0.243571	0.2186	2.10558	no additional structures or shape change in mitochondrial helix	divoted at neck and central portion, becoming ellipsoid at the tail portion	20.2 ± 2.5 (16.5 - 23.0), n = 5	3.86 ± 0.17	41	16.871	87.6373	10.7834	115.292
Acrocephalidae	Sedge warbler (Acrocephalus schoenobaenus)	43505	56.351	18.428	0.706	0.28	0.23	0.188	0.14	0.12	0.194333	0.2172	1.18176	no additional structures or shape change in mitochondrial helix	ellipsoid for whole length	20.2 ± 0.6 (19.5 - 20.5), n = 3	2.76 ± 0.21	14	11.8264	60.2327	21.7552	93.8143
	Marsh warbler (Acrocephalus palustris)	23162	71.461	10.594	0.755	0.31	0.23	0.166	0.16	0.09	0.266	0.1835	1.61335	mitochondrial helix flares to encompass flagellum	triangular at neck and divoted for central and tail portions	25.8 ± 1.4 (24.0 - 27.5), n = 4	2.74 ± 0.17	12	12.1242	77.6201	16.1667	105.911
Sylviidae	Blackcap (Sylvia atricapilla)	17443	47.938	9.811	0.584	0.25	0.19	0.126	0.13	0.08	0.329333	0.1865	0.927202	mitochondrial helix flares to encompass flagellum	ellipsoid for whole length	11.4 ± 0.6 (10.5 - 12.0), n = 4	4.02 ± 0.38	92	12.1409	53.1451	9.30992	74.596
Regulidae	Goldcrest (Regulus regulus)	21719	25.284	15.559	0.732	0.26	0.25	0.171	0.23	0.11	0.247	0.268	0.782529	no additional structures or shape change in mitochondrial helix	triangular at neck and central portion; ellipsoid in tail portion	5.6 ± 0.2 (5.5 - 6.0), n = 4	3.97 ± 0.33	118	13.6409	22.3898	19.3983	55.4289
	Madeira Firecrest (Regulus madeirensis)	27902	26.167	17.665	0.619	0.27	0.24	0.174	0.22	0.17	0.2435	0.229333	0.81371	no additional structures or shape change in mitochondrial helix	divoted for entire length	10.2 ± 7.7 (5.0 - 19.0), n = 3	4.05 ± 0.54	8	14.5855	28.1165	18.7228	61.4248
Troglodytidae	Winter wren (Troglodytes troglodytes)†	21754	66.409	7.885	0.798	0.28	0.21	0.166	0.17	0.12	0.1938	0.209333	1.23337	putative granular helix replaces mitochondrial helix	ellipsoid for whole length	16.6 ± 1.7 (14.5 - 18.5), n = 4	3.55 ± 0.20	22	12.959	65.7016	9.66034	88.321
	House wren (Troglodytes aedon)	22107	41.38	12.267	0.772	0.27	0.22	0.206	0.2	0.11	0.281667	0.228	1.23759	putative granular helix replaces mitochondrial helix	ellipsoid for whole length	12.8 ± 1.5 (11.5 - 14.5), n = 3	2.89 ± 0.28	3	12.6047	48.357	15.5243	76.486
Sittidae	Eurasian Nuthatch (Sitta europaea)†	43422	45.584	15.21	0.558	0.24	0.19	0.174	0.09	0.1	0.146	0.174	0.509162	no additional structures or shape change in mitochondrial helix	ellipsoid for whole length	14.0 ± 0.7 (13.0 - 14.5), n = 4	3.24 ± 0.30	10	12.0304	49.0041	17.4375	78.472
Certhiidae	Eurasian Treecreeper (Certhia familiaris)†,‡	103495	44.516	30.98	0.731	0.28	0.23	0.196	0.12	0.1	0.229333	0.208333	0.871364	putative granular helix replaces mitochondrial helix	ellipsoid for whole length	12.5, n = 1	3.54 ± 0.28	13	13.6206	65.1666	17.9678	96.7551
Turdidae	Eastern Bluebird (Sialia sialis)‡	9228	90.38	5.404	0.905	0.41	0.3	0.247	0.35	0.08	0.496	0.239333	4.61966	no additional structures or shape change in mitochondrial helix	divoted at neck and central portion, becoming ellipsoid at the tail portion	27.5, n = 1	3.32 ± 0.35	9	13.1295	95.9726	14.5943	123.696
	Eurasian blackbird (Turdus merula)	17465	51.022	20.005	0.878	0.4	0.29	0.261	0.48	0.18	0.3884	0.2255	3.72659	mitochondrial helix flares to encompass flagellum	triangular for entire length	12.1 ± 1.2 (10.5 - 13.5), n = 5	3.67 ± 0.19	54	11.3623	49.9544	20.274	81.5907
	Redwing (Turdus iliacus)	86268	39.942	28.195	0.862	0.36	0.27	0.279	0.5	0.22	0.4175	0.202	4.30728	no additional structures or shape change in mitochondrial helix	triangular for entire length	13.0, n = 1	3.06 ± 0.24	23	12.7332	36.7997	32.7434	82.2763
	American robin (Turdus migratorius)	43150	56.259	23.748	0.874	0.46	0.31	0.279	0.55	0.21	0.45525	0.207333	5.73409	no additional structures or shape change in mitochondrial helix	triangular for entire length	15.5 ± 0.0 (15.5 - 15.5), n = 2	3.59 ± 0.23	9	12.5974	57.2097	21.0064	90.8136
Muscicapidae	Eurasian Robin (Erithacus rubecula)	43475	77.608	25.443	0.971	0.34	0.29	0.234	0.15	0.11	0.2108	0.24475	1.49411	not scored	divoted at neck becoming ellipsoid at the central and tail portions	18.8 ± 2.0 (17.0 - 21.0), n = 3	4.07 ± 0.32	77	21.2893	89.7894	23.3822	134.461
	Bluethroat (Luscinia svecica)	34892	161.994	20.899	1.135	0.38	0.27	0.228	0.21	0.11	0.241625	0.23125	4.24389	mitochondrial helix flares to encompass flagellum	divoted at neck; more triangular in central and tail portions	29.9 ± 2.7 (26.5 - 32.0), n = 4	5.36 ± 0.42	341	17.788	175.081	15.802	208.671
	European pied flycatcher (Ficedula hypoleuca)	21196	65.553	16.557	0.808	0.31	0.25	0.192	0.14	0.13	0.196167	0.1818	1.10522	mitochondrial helix flares to encompass flagellum	divoted at neck becoming ellipsoid at the central and tail portions	20.5 ± 2.3 (18.0 - 22.5), n = 3	3.37 ± 0.33	68	12.3003	72.9942	17.3527	102.647
	Collared flycatcher (Ficedula albicollis)	43605	60.102	14.818	0.791	0.31	0.22	0.21	0.16	0.11	0.251667	0.164833	1.33648	no additional structures or shape change in mitochondrial helix	divoted at neck becoming ellipsoid at the central and tail portions	22.1 ± 2.5 (20.0 - 25.5), n = 4	2.89 ± 0.30	7	12.1771	71.6927	17.5813	101.451
	Common redstart (Phoenicurus phoenicurus)	21086	133.601	12.596	0.91	0.36	0.27	0.228	0.18	0.12	0.223	0.229	3.3409	no additional structures or shape change in mitochondrial helix	divoted at neck; more triangular in central and tail portions	27.6 ± 4.8 (15.5 - 37.0), n = 40	4.81 ± 0.32	76	17.8258	128.478	17.4475	163.751
Cinclidae	White-throated dipper (Cinclus cinclus)	86222	6.328	25.254	0.642	0.24	0.26	0.197	0.32	0.17	0.412	0.295	0.51375	mitochondrial helix flares to encompass flagellum	triangular for entire length	2.5 ± 0.7 (1.5 - 3.0), n = 4	1.95 ± 0.11	9	12.2277	6.43697	24.224	42.8887
Passeridae	House sparrow (Passer domesticus)†	33796	63.623	15.826	0.664	0.35	0.21	0.178	0.12	0.08	0.2685	0.179	1.15665	putative granular helix replaces mitochondrial helix	ellipsoid for whole length	14.0 ± 0.6 (13.5 - 14.5), n = 4	4.44 ± 0.53	138	13.9676	67.4277	18.05	99.4453
	Spanish sparrow (Passer hispaniolensis)	84577	67.817	18.765	0.667	0.31	0.21	0.185	0.12	0.09	0.201	0.155	0.969557	mitochondrial helix flares to encompass flagellum	ellipsoid for whole length	15.1 ± 1.6 (14.0 - 17.5), n = 4	4.61 ± 0.27	32	13.6789	69.7446	16.6631	100.087
	Tree sparrow (Passer montanus)	21820	64.185	13.439	0.704	0.33	0.22	0.196	0.15	0.08	0.214	0.17	1.07066	no additional structures or shape change in mitochondrial helix	ellipsoid for whole length	12.8 ± 1.9 (10.0 - 14.5), n = 4	4.56 ± 0.40	12	14.3983	63.0244	16.4653	93.888
Ploceidae	Village Weaver (Ploceus cucullatus)‡	95998	53.635	19.951	0.487	0.28	0.22	0.159	0.1	0.1	0.2012	0.211	0.84943	no additional structures or shape change in mitochondrial helix	ellipsoid for whole length	13.5, n = 1	4.01 ± 0.24	146	13.7031	54.3257	18.8639	86.8927
	Southern Red Bishop (Euplectes orix)‡	87644	122.308	7.783	0.568	0.25	0.2	0.131	0.08	0.09	0.146714	0.150833	1.1826	no additional structures or shape change in mitochondrial helix	divoted at neck becoming ellipsoid at the central and tail portions	26.5, n = 1	4.53 ± 0.29	27	14.0526	136.077	10.8048	160.934
Estrildidae	Zebra finch (Taeniopygia guttata)	44352	22.958	33.64	0.649	0.3	0.25	0.225	0.11	0.1	0.283	0.199	0.47275	no additional structures or shape change in mitochondrial helix	divoted at neck becoming ellipsoid at the central and tail portions	7.5 ± 1.3 (6.5 - 9.0), n = 3	3.46 ± 0.20	20	12.0575	28.4947	27.0724	67.6246
	Long-tailed finch (Poephila acuticauda)	44334	43.834	21.92	0.787	0.31	0.25	0.224	0.12	0.13	0.23225	0.22	0.92943	putative granular helix replaces mitochondrial helix	divoted at neck becoming ellipsoid at the central and tail portions	9.1 ± 2.5 (7.0 - 12.5), n = 4	3.43 ± 0.14	42	13.3194	39.6959	20.5576	73.573
Prunellidae	Alpine Accentor (Prunella collaris)‡	32016	74.231	18.249	0.788	0.37	0.22	0.183	0.21	0.11	0.227	0.14325	1.58413	no additional structures or shape change in mitochondrial helix	divoted at neck; more triangular in central portion; ellipsoid in tail portion	16.5, n = 1	4.56 ± 0.45	37	13.3792	88.6903	17.2342	119.304
	Dunnock (Prunella modularis)‡	104560	62.78	15.233	0.739	0.31	0.21	0.194	0.16	0.1	0.224	0.154	1.24966	not scored	neck not scored due to obscuring object; ellipsoid elsewhere	13.0, n = 1	4.91 ± 0.29	41	15.0163	64.7819	19.5986	99.3969
Motacillidae	Grey Wagtail (Motacilla cinerea)‡	86220	51.129	25.778	0.624	0.27	0.2	0.137	0.11	0.1	0.1875	0.168	0.773208	no additional structures or shape change in mitochondrial helix	ellipsoid for whole length	12.5, n = 1	4.14 ± 0.29	12	12.6531	55.8374	24.5366	93.0271
	Meadow pipit (Anthus pratensis)	43221	36.17	17.406	0.74	0.3	0.23	0.2	0.17	0.15	0.29	0.215	0.986333	putative granular helix replaces mitochondrial helix	ellipsoid for whole length	9.3 ± 0.3 (9.0 - 9.5), n = 3	3.32 ± 0.40	33	13.427	39.8787	18.1176	71.4234
Fringillidae	Chaffinch (Fringilla coelebs)†	21785	208.358	13.055	1.192	0.36	0.26	0.196	0.14	0.11	0.254455	0.187	3.99478	putative granular helix replaces mitochondrial helix	ellipsoid for whole length	41.5 ± 2.1 (40.0 - 43.0), n = 2	4.80 ± 0.40	300	16.5066	221.905	11.2601	249.672
	Greenfinch (Chloris chloris)†	45460	164.935	3.861	0.796	0.31	0.23	0.161	0.09	0.09	0.193333	0.16675	2.02009	putative granular helix replaces mitochondrial helix	ellipsoid for whole length	29.6 ± 5.2 (22.0 - 34.0), n = 4	5.13 ± 0.24	49	16.6815	161.471	14.7572	192.91
	Common redpoll (Acanthis flammea)	43056	148.333	9.126	NA	0.35	0.26	0.184	0.12	0.09	0.241125	0.204	2.44548	putative granular helix replaces mitochondrial helix	ellipsoid for whole length	30.3 ± 1.6 (28.5 - 31.5), n = 3	4.60 ± 0.59	51	19.1303	165.598	12.1197	196.848
Emberizidae	Yellowhammer (Emberiza citrinella)	21761	94.055	13.578	0.978	0.4	0.26	0.206	0.14	0.1	0.2565	0.221667	1.9321	putative granular helix replaces mitochondrial helix	divoted at neck becoming ellipsoid at the central and tail portions	20.5 ± 1.3 (19.0 - 22.0), n = 6	3.97 ± 0.48	16	15.6262	99.0801	15.565	130.271
	Reed bunting (Emberiza schoeniclus)	21867	228.58	10.081	1.398	0.41	0.24	0.159	0.18	0.11	0.344444	0.207556	6.54136	not scored	divoted at neck and central portion, becoming ellipsoid at the tail portion	37.0 ± 2.3 (35.0 - 39.5), n = 3	6.48 ± 0.75	32	20.1031	249.612	10.5619	280.277
Passerellidae	Rufous-collared Sparrow (Zonotrichia capensis)‡	87308	182.05	4.367	0.892	0.35	0.26	0.116	0.21	0.12	0.26075	0.2136	5.10297	no additional structures or shape change in mitochondrial helix	ellipsoid for whole length	27.5, n = 1	6.59 ± 0.58	2	19.8361	183.879	9.65455	213.37
	Saltmarsh Sparrow (Ammospiza caudacuta)‡	92027	150.12	10.676	0.982	0.36	0.24	0.163	0.17	0.1	0.202333	NA	2.83839	mitochondrial helix flares to encompass flagellum	divoted at neck becoming ellipsoid at the central and tail portions	25.0, n = 1	5.74 ± 0.56	10	16.6424	161.416	8.28058	186.339
Icteridae	Red-winged Blackbird (Agelaius phoeniceus)	9380	106.844	20.533	0.856	0.33	0.26	0.226	0.13	0.09	0.224571	0.191667	1.80653	mitochondrial helix flares to encompass flagellum	ellipsoid for whole length	23.0 ± 1.6 (21.0 - 24.5), n = 4	4.27 ± 0.32	11	16.6201	108.283	20.6995	145.602
	Brown-headed Cowbird (Molothrus ater)‡	43140	27.434	15.846	0.754	0.3	0.28	0.207	0.13	0.12	0.2845	0.225	0.693836	not scored	divoted at neck becoming ellipsoid at the central and tail portions	6.5, n = 1	4.02 ± 0.34	3	14.0953	23.675	25.3917	63.162
Parulidae	Common yellowthroat (Geothlypis trichas)	43313	133.659	12.142	0.949	0.34	0.23	0.187	0.12	0.09	0.222778	0.167889	2.12253	mitochondrial helix flares to encompass flagellum	divoted at neck becoming ellipsoid at the central and tail portions	32.5 ± 0.0 (32.5 - 32.5), n = 2	4.15 ± 0.33	19	15.5387	142.326	9.03818	166.903
	American redstart (Setophaga ruticilla)	9084	214.107	5.654	0.798	0.32	0.23	0.157	0.15	0.11	0.216727	0.1961	4.30583	not scored	divoted for entire length	43.5, n = 1	4.82 ± 0.40	13	15.1579	225.912	7.76074	248.83
Cardinalidae	Rose-breasted Grosbeak (Pheucticus ludovicianus)‡	43039	123.601	28.615	0.872	0.35	0.28	0.233	0.12	0.12	NA	NA	NA	not scored	ellipsoid for whole length	26.0, n = 1	4.59 ± 0.35	10	15.6918	131.363	21.9749	169.029
	Indigo bunting (Passerina cyanea)	22019	240.252	12.704	1.032	0.37	0.27	0.193	0.1	0.08	0.205769	0.196182	3.01348	putative granular helix replaces mitochondrial helix	ellipsoid for whole length	49.8 ± 1.0 (49.0 - 51.0), n = 3	4.79 ± 0.34	12	16.2902	252.484	11.7024	280.477
Thraupidae	Silver-beaked Tanager (Ramphocelus carbo)‡	96047	118.019	19.847	0.811	0.35	0.25	0.205	0.17	0.14	0.208833	0.209333	2.84566	no additional structures or shape change in mitochondrial helix	ellipsoid for whole length	23.0, n = 1	5.15 ± 0.38	2	10.2729	115.082	20.7623	146.117
	Blue-grey Tanager (Thraupis episcopus)‡	96049	179.701	18.673	1.171	0.41	0.23	0.173	0.23	0.14	0.281833	0.201429	6.66104	no additional structures or shape change in mitochondrial helix	divoted at neck becoming ellipsoid at the central and tail portions	27.0, n = 1	6.69 ± 0.95	1	26.4416	185.56	15.7697	227.772
† These species were also examined by TEM in Tripepi and Perrotta (1991) with the same results with respect to the granular helix at the neck. Those authors also examined Certhia brachydactyla (results match C. familiaris) and 5 species in Corvides.
‡ Samples from these species were prepared for SEM and imaged in 2022; all others were prepared in 2016-2017, with 4k images taken in 2021.

## Sheet: Table S2
Table S2. Correlations between SEM length measurements from the single 4k cell, and LM measurements from multiple cells. In this dataset, one male did not have LM data and so the species mean was used instead.
Section	Correlation coefficient	df	t	p	Data set used
Midpiece length	0.995853	53	78.41	< 0.001	All SEM
Tail	0.88	53	13.61	< 0.001	All SEM
Tail	0.88	45	12.4	< 0.001	Only complete SEM tails
Flagellum	1	53	82.26	< 0.001	All SEM
